# Supplementary material for: Bactericidal antibiotic treatment induces damaging inflammation via TLR9 sensing of bacterial DNA
Source: Nat Commun. 2024 Nov 28;15:10359. doi: 10.1038/s41467-024-54497-3 (PMC11605096; doi:10.1038/s41467-024-54497-3)
Supplement: Supplementary file 8 — Source Data [file 41467_2024_54497_MOESM8_ESM.zip]

Archive with 2 entries (2 files):
- All Source Data.xlsx
- __MACOSX/._All Source Data.xlsx
