# Supplementary material for: Bactericidal antibiotic treatment induces damaging inflammation via TLR9 sensing of bacterial DNA
Source: Nat Commun. 2024 Nov 28;15:10359. doi: 10.1038/s41467-024-54497-3 (PMC11605096; doi:10.1038/s41467-024-54497-3)
Supplement: Supplementary file 8 — Source Data [file 41467_2024_54497_MOESM8_ESM.zip › All Source Data.xlsx]

## Sheet: Fig 1A
Fig 1A
	Schematic

## Sheet: Fig 1B
Fig 1B
	Group Name	No Drug (WT)	Cipro (WT)	Tet (WT)
	Starting group size (n)	17	18	18
	Time Post Infection (hr)	Total Surviving Mice
	0	17	18	18
	2	17	18	18
	4	17	18	18
	6	17	18	18
	8	17	18	18
	10	17	18	18
	12	17	18	18
	14	1	9	17
	16	1	5	15
	18	1	4	15
	20	1	4	15
	22	1	3	14
	24	1	2	14
	26	1	2	14
	28	1	2	14
	30	1	2	14
	Log Rank Test (cidal vs. static)
	Log-rank (Mantel-Cox) test
	Chi square	18.16
	df	1
	P value	<0.0001
	P value summary	****
	Are the survival curves sig different?	Yes

## Sheet: Fig 1C
Fig 1C
		Peritoneal Cavity	Spleen	Liver
	Input CFU	65000000	75000	80000
		55000000	55000	80000
		27000000	145000	45000
		25000000	180000	55000
		35000000	135000	45000
		40000000	255000	55000
	No Drug CFU	250000000	12500000	20500000
		2450000	1700000	1250000
		125000000	16500000	18000000
		300000000	19500000	10500000
		170000000	20000000	9500000
		105000000	16000000	10500000
	Cipro CFU	23000	55000	25000
		25000	50000	13500
		45000	80000	90000
		64000	115000	30000
		35000	95000	35000
		75000	65000	20000
	Tet CFU	14500	4000	0
		100000	70000	30000
		700000	100000	50000
		290000	115000	30000
		30000	150000	50000
		35000	250000	120000

## Sheet: Fig 1D
Fig 1D
	Schematic

## Sheet: Fig 1E
Fig 1E
		CFU
	No Drug	110000000
		90000000
		110000000
		70000000
		70000000
		50000000
	Cipro	0
		0
		0
		0
		0
		0
	Tet	80000000
		60000000
		50000000
		20000000
		60000000
		110000000

## Sheet: Fig 1F
Fig 1F
		TNF (ng/ml)	IL6 (ng/ml)	IL12p40 (ng/ml)	CCL3 (ng/ml)	CCL5 (ng/ml)
	Neg Control	0	0	0	0	0
		0	0	0	0	0
		0	0	0	0	0
	Heat Killed	0.14617	0.14617	0	0	0
		0.818071	0.818071	0.0502064	0	0
		0.296106	0.296106	2.17095	0	0
	Cipro 1hr	9.5974	4.28849	0.117419	0.212255	0.032119
		11.5039	7.58458	0.483871	0.35786	0.045353
		7.38961	4.19196	0.845161	0.579516	0.041041
		7.86753	4.66056	0.442581	0.456331	0.05948
		6.50909	3.31151	0.388387	0.215439	0.041487
		4.80779	2.00536	0.149677	0.058624	0.002528
	Tet 1hr	2.93506	2.08402	0.069677	0.01149	0.027807
		4.08052	4.07374	0.117419	0.026013	0.027361
		3.07013	4.54637	0.127742	0.026268	0.017993
		0.371429	0.555754	0.014194	0	0.000595
		6.82597	4.3495	0.225806	0.06028	0.006245
		4.47013	0.802905	0.156129	0	0.022602
	Cipro 2 hr	1.97922	15.7032	3.34839	0.924866	0.498736
		4.54026	18.9582	5.95484	1.19429	0.201784
		7.61039	22.6753	19.5806	1.47952	0.624089
		2.36364	19.202	9.56774	1.81964	0.837323
		6.87273	22.7236	11.0516	1.94576	0.889368
		12.1065	24.5392	10.7419	1.78028	1.01606
	Tet 2 hr	1.34026	7.97654	8.2129	0.631745	0.591227
		1.07792	6.02212	0.948387	0.361554	0.258736
		1.34546	4.98436	4.92258	0.416968	0.308996
		3.69091	9.06883	4.72903	0.929325	0.30974
		0.062338	0.275531	0.058065	0	0.015167
		1.50909	6.85363	5.7871	0.415057	0.318067
	2-tailed t test p value	TNF 1 hr: cidal vs. static	IL6 1 hr: cidal vs. static	IL12p40 1 hr: cidal vs. static	CCL3 1 hr: cidal vs. static	CCL5 1 hr: cidal vs. static
		0.00747227	0.161157	0.0285953	0.00364525	0.0528454
		TNF 2 hr: cidal vs. static	IL6 2 hr: cidal vs. static	IL12p40 2 hr: cidal vs. static	CCL3 2 hr: cidal vs. static	CCL5 2 hr: cidal vs. static
		0.0218365	1.10065e-05	0.0450505	0.000422342	0.024796

## Sheet: Fig 2A
Fig 2A
		MOI 0.08	MOI 0.4	MOI 2	MOI 10
	No Drug (TNF ng/ml)	1.022	1.939	2.398	3.48
		1.013	2.182	2.528	3.456
		0.884	1.937	3.666
	0.04x MIC Drug (TNF ng/ml)	1.255	2.037	2.358
		1.021	1.447	2.934	6.972
		0.929	2.38	3.065	8.073
	0.2x MIC Drug (TNF ng/ml)	1.165	3.095	5.375	6.626
		1.129	2.576	6.018	7.889
		1.308	3.197	4.29	8.924
	1x MIC Drug (TNF ng/ml)	1.59	3.583	5.056	7.935
		1.961	3.734	5.205	7.25
		2.177	4.027	5.417	7.528
	5x MIC Drug (TNF ng/ml)	1.769	4.358	5.201	7.959
		2.357	4.229	6.377	7.75
		2.42	4.76	6.26	8.761

## Sheet: Fig 2B
Fig 2B
		MOI 0.08	MOI 0.4	MOI 2	MOI 10
	No Drug (TNF ng/ml)	0.081072	0.369984	1.05612	1.55818
		0.083912	0.327804	1.01046	1.77102
		0.057544	0.43496	1.08289	2.09199
	0.04x MIC Drug (TNF ng/ml)	0.175696	0.631536	1.24234	2.17765
		0.231668	0.630548	1.31873	1.81398
		0.22292	0.620148	1.33642	2.05094
	0.2x MIC Drug (TNF ng/ml)	0.475884	1.60236	3.75682	8.06642
		0.653744	1.5805	3.69461	8.05578
		0.634008	1.59073	3.3514	9.68488
	1x MIC Drug (TNF ng/ml)	1.61539	3.06902	3.76749	3.50842
		1.93197	3.19999	4.09526	4.01853
		2.0533	2.95382	3.76696	4.53669
	5x MIC Drug (TNF ng/ml)	1.10494	1.66985	3.46832	3.16648
		1.16158	2.26415	3.08714	3.20253
		1.26052	2.48032	3.37717	3.89148

## Sheet: Fig 2C
Fig 2C
		-	+	KLA	Mero	Cipro	Ceft	Amp	Tet	Doxy	Chlor	Nitro
	TNF (ng/ml)	0.260372	3.02449	6.67546	9.44563	5.21642	7.41342	9.35265	2.26558	2.7615	4.84864	4.30374
		0.339832	2.94842	5.81271	8.34064	5.17718	6.88744	7.77038	2.76594	2.96854	4.16472	4.00316
		0.341872	2.89933	6.87956	9.56232	6.16488	7.4	9.44272	2.81032	2.88818	4.42694	4.1389
	2-tailed t test p value		cidal vs. static
			7.4486e-08

## Sheet: Fig 2D
Fig 2D
	Tetracycline Concentration (xMIC)	0	0.625	1.25	2.5	5	10	20	40	80
	% CFU remaining (normalized to no drug control)	1	59.4059	65.3465	29.703	0.267327	0.267327	0.237624	0.564356	0.118812
		1	267.327	89.1089	14.2574	0	0.0891089	0.178218	0.207921	0.148515
		1	83.1683	71.2871	29.703	5.64356	1.0396	1.09901	1.27723	1.0396
	Tetracycline Concentration (xMIC)	0	0.625	1.25	2.5	5	10	20	40	80
	TNF (ng/ml)	1.61148	1.79509	2.25734	2.55996	4.09634	3.82575	3.79326	3.83167	3.58421
		1.69618	2.23068	2.22688	2.77942	3.01071	3.87168	3.49759	3.58276	3.56394
		2.22308	2.0899	2.53764	3.46455	4.08425	4.23155	4.6694	4.20409	3.80507
		1.98219	2.29685	1.94171	2.37769	3.42018	3.47316	3.37171	3.71828	3.24582

[truncated: 49 more sheets: Fig 2E, Fig 3A, Fig 3B, Fig 3C, Fig 3D, Fig 3E, Fig 3F, Fig 3G, Fig 3H, Fig 4A, Fig 4B, Fig 4C, Fig 4D, Fig 4E, Fig 4F, Fig 5A, Fig 5B, Fig 6A, Fig 6B, Fig 6C …]
